# Supplementary material for: Peste Des Petits Ruminants in the Middle East: Epidemiological Situation and Status of Control and Eradication Activities after the First Phase of the PPR Global Eradication Program (2017–2021)
Source: Animals (Basel). 2023 Mar 29;13(7):1196. doi: 10.3390/ani13071196 (PMC10093352; doi:10.3390/ani13071196)
Supplement: Supplementary file 1 [file animals-13-01196-s001.zip]

Archive with 1 entries (1 files):
- animals-2276089-supplementary.pdf
